# Supplementary material for: Review of the genus Tinissa Walker, 1864 (Lepidoptera, Tineidae, Scardiinae) from China, with description of five new species
Source: Zookeys. 2012 Oct 9;(228):1–20. doi: 10.3897/zookeys.228.3645 (PMC3487638; doi:10.3897/zookeys.228.3645)
Supplement: XML Treatment for Tinissa [file zookeys.228.3645-treatment1.xml]

<!DOCTYPE tp:taxon-treatment
  PUBLIC "-//TaxonX//DTD Taxonomic Treatment Publishing DTD v0 20100105//EN" "tax-treatment-NSO.dtd">
<tp:taxon-treatment xmlns:tp="http://www.plazi.org/taxpub"><tp:treatment-meta><mixed-citation publication-type="journal"><person-group><name><surname>Yang</surname><given-names>Linlin</given-names></name><name><surname>Li</surname><given-names>Houhun</given-names></name></person-group><article-title>Review of the genus 
                    <italic>Tinissa</italic> Walker, 1864 (Lepidoptera, Tineidae, Scardiinae) from China, with description of five new species
                </article-title><source>Zookeys</source><day>9</day><month>10</month><year>2012</year><volume>2012</volume><issue>228</issue><fpage>1</fpage><lpage>20</lpage><pub-id pub-id-type="doi">10.3897/zookeys.228.3645</pub-id></mixed-citation></tp:treatment-meta><tp:nomenclature><tp:taxon-name>
              <tp:taxon-name-part taxon-name-part-type="genus">Tinissa</tp:taxon-name-part>
              <object-id xmlns:xlink="http://www.w3.org/1999/xlink" xlink:type="simple">http://species-id.net/wiki/Tinissa</object-id>
            </tp:taxon-name><tp:taxon-authority>Walker, 1864</tp:taxon-authority><tp:nomenclature-citation-list><tp:nomenclature-citation><tp:taxon-name>Tinissa</tp:taxon-name><comment> Walker, 1864: 780. Type-species: <italic><tp:taxon-name>Tinissa torvella</tp:taxon-name></italic> Walker, 1864: 780, by monotypy.</comment></tp:nomenclature-citation><tp:nomenclature-citation><tp:taxon-name>Polymnestra</tp:taxon-name><comment> Meyrick, 1927: 331. Type species: <italic><tp:taxon-name>Polymnestra perilithas</tp:taxon-name></italic> Meyrick, 1927: 331, by monotypy. [Synonymized by <xref ref-type="bibr" rid="B1">Gozmány and Vári 1973</xref>: 85.]</comment></tp:nomenclature-citation></tp:nomenclature-citation-list></tp:nomenclature><tp:treatment-sec sec-type="Generic characters"><title>Generic characters.</title><p>Medium to large tineid moths.</p><p><bold>Head</bold> (<xref ref-type="fig" rid="F2">Figs 2−3</xref>): Vertex and frons white of various shade, usually mixed with grayish brown scales (<xref ref-type="fig" rid="F2">Fig. 2a</xref>). Compound eye large (<xref ref-type="fig" rid="F2">Fig. 3a</xref>). Antenna about 0.5× length of forewing; scape with pecten more than 10 bristles; flagellum with elongate cilia (<xref ref-type="fig" rid="F2">Fig. 3b</xref>). Labial palpus segmental ratio 1:2:2 (<xref ref-type="fig" rid="F2">Fig. 3c</xref>), second segment with a few bristles and dense tuft, third segment upturned to about 60° (<xref ref-type="fig" rid="F2">Fig. 2b</xref>). Maxillary palpus (<xref ref-type="fig" rid="F2">Fig. 3d</xref>) with three to five segments.<!--PageBreak--></p><fig id="F2" position="float" orientation="portrait"><label>Figures 2−3.</label><caption><p>Head structure of <italic><tp:taxon-name>Tinissa indica</tp:taxon-name></italic> Robinson, ♂. <bold>2</bold> Head with scales: <bold>2a</bold> dorsal view <bold>2b</bold> lateral view <bold>3</bold> Head scales removed: <bold>3a</bold> head, slide No. NKYLL012 <bold>3b</bold> antenna <bold>3c</bold> labial palpus <bold>3d</bold> maxillary palpus.</p></caption><graphic xmlns:xlink="http://www.w3.org/1999/xlink" xlink:href="ZooKeys-228-001-g002.jpg" position="float" orientation="portrait" xlink:type="simple"/></fig><p><bold>Forewing</bold> (<xref ref-type="fig" rid="F3">Figs 4−5</xref>): Index 0.25−0.30, somewhat rectangular, with termen slightly concave inward, or lanceovate, with termen obliquely blunt; color brown in general, with a purplish sheen, with scattered white dots (<xref ref-type="fig" rid="F3">Fig. 4a</xref>); M absent or with weak trace in cell, R<sub>5</sub> to costa or apex or just on to termen (R<sub>5</sub> to costa near apex in all the seven Chinese species), R<sub>4</sub> and R<sub>5</sub> separate, stalked or completely fused (<xref ref-type="fig" rid="F3">Fig. 5</xref>); with elongate oval patch of small, flat, ovate scales on ventral surface between A<sub>1+2</sub> and dorsum (<xref ref-type="fig" rid="F3">Fig. 4b</xref>). Hindwing (<xref ref-type="fig" rid="F3">Figs 4−5</xref>) index 0.3−0.35, costa with distal half slightly concave; grayish brown, shining purplish; with a patch of rough, pale scales opposite forewing patch, anterior to Sc+R<sub>1</sub> (<xref ref-type="fig" rid="F3">Fig. 4c</xref>); all veins present (<xref ref-type="fig" rid="F3">Fig. 5</xref>), M stem usually present, branched or not, weak or conspicuous. Male frenulum with one slender bristle, female frenulum with two or three bristles (female frenulum with two bristles in all Chinese species). Legs yellowish white to white; mid tibia usually with a brown spot at base and two oblique brown bands on outer surface; hind leg elongate, tibia bearing large tufts of erect scales at apex.</p><fig id="F3" position="float" orientation="portrait"><label>Figures 4−5.</label><caption><p>Wings of <italic><tp:taxon-name>Tinissa indica</tp:taxon-name></italic> Robinson, ♂. <bold>4</bold> Wings and patches: <bold>4a</bold> wings <bold>4b</bold> oval patch <bold>4c</bold> rough scale patch <bold>5</bold> Venation, slide No. NKYLL012.</p></caption><graphic xmlns:xlink="http://www.w3.org/1999/xlink" xlink:href="ZooKeys-228-001-g003.jpg" position="float" orientation="portrait" xlink:type="simple"/></fig><p><bold>Abdomen</bold> (<xref ref-type="fig" rid="F4">Fig. 6</xref>): Second sternite elongate, twice length of other sternites, with sclerotized eyepatch-shaped trace on anterior half, with small tuft of forward-directed setae medially (<xref ref-type="fig" rid="F4">Fig. 6a</xref>); corema present or absent in eighth segment in male, eighth sternite with (<xref ref-type="fig" rid="F4">Fig. 6b</xref>) or without (<xref ref-type="fig" rid="F4">Fig. 6c</xref>) processes; corethrogyne present or absent in seventh segment in female. Male genitalia (<xref ref-type="fig" rid="F4">Fig. 7</xref>) with tegumen and gnathos absent; uncus bilobate, being a pair of lobes of highly interspecific <!--PageBreak-->diversity attached to vinculum by membrane or fused with vinculum; subscaphium elongate and conspicuous, diagnostic at species level; saccus broad and triangular, or slightly narrow and rodlike; juxta large, closely appressed to valva, diversely<!--PageBreak--> modified; valva usually short and conical; a pair of variously shaped processes arising from membrane between valva and juxta; labides present, dorsal to aedeagus, usually a pair of lobes, sometimes fused. Aedeagus of various shape and size, with or without carina, cornuti absent. Female genitalia with variously shaped eighth sternite, usually ventrally protuberant; ostium similarly diverse; antrum usuallypresent, often divided by a narrow, oblique membranous ring at point of junction with ductus seminalis; ductus bursae usually with transverse, regular constrictions. Corpus bursae with or without signum.</p><fig id="F4" position="float" orientation="portrait"><label>Figures 6−7.</label><caption><p>Male abdomen of <italic><tp:taxon-name>Tinissa indica</tp:taxon-name></italic> Robinson. <bold>6</bold> Pregenital abdomen: <bold>6a</bold> setae on second sternite <bold>6b−6c</bold> eighth sternite <bold>7</bold> male genitalia (<bold>6a−b, 7</bold> slide No. NKYLL012; <bold>6c</bold> <italic><tp:taxon-name>Tinissa connata</tp:taxon-name></italic> sp. n., slide No. YLL11167).</p></caption><graphic xmlns:xlink="http://www.w3.org/1999/xlink" xlink:href="ZooKeys-228-001-g004.jpg" position="float" orientation="portrait" xlink:type="simple"/></fig></tp:treatment-sec><tp:treatment-sec sec-type="Diagnosis"><title>Diagnosis.</title><p>Members of <italic><tp:taxon-name>Tinissa</tp:taxon-name></italic> are medium to large sized robust tineid moths that can be easily recognized by having an elongate, brown-colored forewing with purple sheen and patterned with faint white dots; the hind legs are elongate and bear large tufts of erect scales at tibia apex; the male genitalia are characterized by the bilobate uncus, and the enlarged juxta being a pair of processes, forming a complex<!--PageBreak--> with the valva. <italic><tp:taxon-name>Tinissa</tp:taxon-name></italic> shares the above characters with <italic><tp:taxon-name>Leptozancla</tp:taxon-name></italic>, but differs from <italic><tp:taxon-name>Leptozancla</tp:taxon-name></italic> by the antenna about 0.5× length of forewing, the forewing with elongate oval patch of small, flat, ovate scales, the hindwing with patch of rough, pale scales opposite to the forewing patch; the male genitalia with reduced valva, and the labides present as a pair of lobes. In <italic><tp:taxon-name>Leptozancla</tp:taxon-name></italic>, the antenna is as long as the forewing, the forewing lacks the ovate patch, the hindwing lacks the patch opposite to the forewing patch, the valva is absent, the labides are present as elongate, posteriorly directed spines in the male genitalia.</p></tp:treatment-sec><tp:treatment-sec sec-type="Biology"><title>Biology.</title><p>One species was reared from fungus on bamboo (<xref ref-type="bibr" rid="B12">Robinson 1976</xref>).</p></tp:treatment-sec><tp:treatment-sec sec-type="Distribution"><title>Distribution.</title><p>Afrotropical, Oriental and Australian regions, as far east as the Solomon Islands, and as far south as Queensland (<xref ref-type="bibr" rid="B14">Robinson 1986</xref>).</p></tp:treatment-sec><tp:treatment-sec sec-type="Remarks"><title>Remarks.</title><p><xref ref-type="bibr" rid="B12">Robinson (1976)</xref> described that the maxillary palpus has three or five segments. Our whole body dissection of <italic><tp:taxon-name>Tinissa indica</tp:taxon-name></italic> shows that the maxillary palpus has four segments in this species (<xref ref-type="fig" rid="F2">Fig. 3d</xref>).</p></tp:treatment-sec><ref-list><ref id="B1"><mixed-citation xmlns:xlink="http://www.w3.org/1999/xlink" xlink:type="simple"><person-group><name name-style="western"><surname>Gozmány</surname><given-names>LA</given-names></name><name name-style="western"><surname>Vári</surname><given-names>L</given-names></name></person-group> (<year>1973</year>)<source> The Tineidae of the Ethiopian Region. Transvaal Museum Memoir,Pretoria 18: i−vi, 1−238, figs 1−570.</source></mixed-citation></ref><ref id="B12"><mixed-citation xmlns:xlink="http://www.w3.org/1999/xlink" xlink:type="simple"><person-group><name name-style="western"><surname>Robinson</surname><given-names>GS</given-names></name></person-group> (<year>1976</year>)<article-title> A taxonomic revision of the Tinissinae of the world (Lepidoptera: Tineidae).</article-title> <source>Bulletin of the British Museum (Natural History), Entomology </source> <volume>32</volume> (<issue>7</issue>): <fpage>253</fpage>-<lpage>300</lpage>.</mixed-citation></ref><ref id="B14"><mixed-citation xmlns:xlink="http://www.w3.org/1999/xlink" xlink:type="simple"><person-group><name name-style="western"><surname>Robinson</surname><given-names>GS</given-names></name></person-group> (<year>1986</year>)<article-title> Fungus moths: a review of the Scardiinae (Lepidoptera: Tineidae).</article-title> <source>Bulletin of the British Museum (Natural History) Entomology </source> <volume>52</volume> (<issue>2</issue>): <fpage>37</fpage>-<lpage>181</lpage>.</mixed-citation></ref></ref-list></tp:taxon-treatment>
