# Supplementary material for: Review of the genus Tinissa Walker, 1864 (Lepidoptera, Tineidae, Scardiinae) from China, with description of five new species
Source: Zookeys. 2012 Oct 9;(228):1–20. doi: 10.3897/zookeys.228.3645 (PMC3487638; doi:10.3897/zookeys.228.3645)
Supplement: XML Treatment for Tinissa indica [file zookeys.228.3645-treatment2.xml]

<!DOCTYPE tp:taxon-treatment
  PUBLIC "-//TaxonX//DTD Taxonomic Treatment Publishing DTD v0 20100105//EN" "tax-treatment-NSO.dtd">
<tp:taxon-treatment xmlns:tp="http://www.plazi.org/taxpub"><tp:treatment-meta><mixed-citation publication-type="journal"><person-group><name><surname>Yang</surname><given-names>Linlin</given-names></name><name><surname>Li</surname><given-names>Houhun</given-names></name></person-group><article-title>Review of the genus 
                    <italic>Tinissa</italic> Walker, 1864 (Lepidoptera, Tineidae, Scardiinae) from China, with description of five new species
                </article-title><source>Zookeys</source><day>9</day><month>10</month><year>2012</year><volume>2012</volume><issue>228</issue><fpage>1</fpage><lpage>20</lpage><pub-id pub-id-type="doi">10.3897/zookeys.228.3645</pub-id></mixed-citation></tp:treatment-meta><tp:nomenclature><tp:taxon-name>
              <tp:taxon-name-part taxon-name-part-type="genus">Tinissa</tp:taxon-name-part>
              <tp:taxon-name-part taxon-name-part-type="species">indica</tp:taxon-name-part>
              <object-id xmlns:xlink="http://www.w3.org/1999/xlink" xlink:type="simple">http://species-id.net/wiki/Tinissa_indica</object-id>
            </tp:taxon-name><tp:taxon-authority>Robinson, 1976</tp:taxon-authority><xref ref-type="fig" rid="F1">Figs 1</xref><xref ref-type="fig" rid="F2"/><xref ref-type="fig" rid="F3"/><xref ref-type="fig" rid="F4">−7</xref><xref ref-type="fig" rid="F7">, 19</xref><tp:nomenclature-citation-list><tp:nomenclature-citation><tp:taxon-name>Tinissa indica</tp:taxon-name><comment> Robinson, 1976: 282.</comment></tp:nomenclature-citation></tp:nomenclature-citation-list></tp:nomenclature><tp:treatment-sec sec-type="Material examined"><title>Material examined.</title><p><bold>CHINA, Hainan Province:</bold> 1 ♀, Mt. Diaoluo (<named-content xmlns:xlink="http://www.w3.org/1999/xlink" content-type="dwc:verbatimCoordinates" xlink:type="simple">18°28'N, 109°31'E</named-content>), 940 m, 31.v.2007, leg. Zhiwei Zhang and Weichun Li, genitalia slide No. ZL09028; 1 ♂, Mt. Yingge (<named-content xmlns:xlink="http://www.w3.org/1999/xlink" content-type="dwc:verbatimCoordinates" xlink:type="simple">19°01'N, 109°33'E</named-content>), 30.ix.2011, leg. Bingbing Hu, genitalia slide No. YLL11135m, YLL11135w; 1 ♂, Nancha River, Mt. Bawang (<named-content xmlns:xlink="http://www.w3.org/1999/xlink" content-type="dwc:verbatimCoordinates" xlink:type="simple">19°04'N, 109°02'E</named-content>), 600 m, 9.vi.2007, leg. Zhiwei Zhang and Weichun Li; 2 ♂♂, East first Protection Station, Mt. Bawang, 650 m, 7.iv.2008, leg. Bingbing Hu and Haiyan Bai, genitalia slide No. NKYLL012; 1 ♂, East Administration, Mt. Bawang, 8.v.2011, leg. Dandan Zhang and Lifeng Yang; 1 ♂, Mt. Wuzhi (<named-content xmlns:xlink="http://www.w3.org/1999/xlink" content-type="dwc:verbatimCoordinates" xlink:type="simple">18°46'N, 109°30'E</named-content>), 650 m, 15.v.2007, leg. Zhiwei Zhang and Weichun Li; 2 ♂♂, Mt. Limu (<named-content xmlns:xlink="http://www.w3.org/1999/xlink" content-type="dwc:verbatimCoordinates" xlink:type="simple">19°09'N, 109°28'E</named-content>), 5.v.2011, leg. Dandan Zhang and Lijun Yang. <bold>Yunnan Province:</bold> 1 ♂, Bubang (<named-content xmlns:xlink="http://www.w3.org/1999/xlink" content-type="dwc:verbatimCoordinates" xlink:type="simple">21°36'N, 101°35'E</named-content>), Mengla, 650 m, 25.vii.2008, leg. Yingdang Ren, genitalia slide No. XYL05049.</p></tp:treatment-sec><tp:treatment-sec sec-type="Diagnosis"><title>Diagnosis.</title><p>Adult (<xref ref-type="fig" rid="F2">Figs 2</xref><xref ref-type="fig" rid="F3">−5</xref>) with wingspan 24.0−28.0 mm in male, 30.0 mm in female. <italic><tp:taxon-name>Tinissa indica</tp:taxon-name></italic> can be easily recognized from its congeners by the male genitalia having a pair of crescent-shaped uncus lobes, the triangular subscaphium with wide, fingerlike process posterolaterally, and the fist-shaped juxta (<xref ref-type="fig" rid="F4">Figs 6−7</xref>), and by the female genitalia having the eighth sternite ventrally protuberant and the hemispherical antrum (<xref ref-type="fig" rid="F7">Fig. 19</xref>).</p></tp:treatment-sec><tp:treatment-sec sec-type="Distribution"><title>Distribution.</title><p>China (Hainan, Yunnan, Taiwan), India, Sikkim, Bhutan.</p></tp:treatment-sec><tp:treatment-sec><!--Section generated to contain objects referenced in tp:taxon-treatment.--><fig id="F1" position="float" orientation="portrait"><label>Figure 1.</label><caption><p>Distribution of Chinese <italic><tp:taxon-name>Tinissa</tp:taxon-name></italic> spp. ● <italic><tp:taxon-name>Tinissa indica</tp:taxon-name></italic> Robinson, 1976 ■ <italic><tp:taxon-name>Tinissa insularia</tp:taxon-name></italic> Robinson, 1976 ▲ <italic><tp:taxon-name>Tinissa apicimaculata</tp:taxon-name></italic> sp. n. ★ <italic><tp:taxon-name>Tinissa conchata</tp:taxon-name></italic> sp. n. ☆ <italic><tp:taxon-name>Tinissa leguminella</tp:taxon-name></italic> sp. n. ♥ <italic><tp:taxon-name>Tinissa connata</tp:taxon-name></italic> sp. n. ♦ <italic><tp:taxon-name>Tinissa spirella</tp:taxon-name></italic> sp. n.</p></caption><graphic xmlns:xlink="http://www.w3.org/1999/xlink" xlink:href="ZooKeys-228-001-g001.jpg" position="float" orientation="portrait" xlink:type="simple"/></fig><fig id="F2" position="float" orientation="portrait"><label>Figures 2−3.</label><caption><p>Head structure of <italic><tp:taxon-name>Tinissa indica</tp:taxon-name></italic> Robinson, ♂. <bold>2</bold> Head with scales: <bold>2a</bold> dorsal view <bold>2b</bold> lateral view <bold>3</bold> Head scales removed: <bold>3a</bold> head, slide No. NKYLL012 <bold>3b</bold> antenna <bold>3c</bold> labial palpus <bold>3d</bold> maxillary palpus.</p></caption><graphic xmlns:xlink="http://www.w3.org/1999/xlink" xlink:href="ZooKeys-228-001-g002.jpg" position="float" orientation="portrait" xlink:type="simple"/></fig><fig id="F3" position="float" orientation="portrait"><label>Figures 4−5.</label><caption><p>Wings of <italic><tp:taxon-name>Tinissa indica</tp:taxon-name></italic> Robinson, ♂. <bold>4</bold> Wings and patches: <bold>4a</bold> wings <bold>4b</bold> oval patch <bold>4c</bold> rough scale patch <bold>5</bold> Venation, slide No. NKYLL012.</p></caption><graphic xmlns:xlink="http://www.w3.org/1999/xlink" xlink:href="ZooKeys-228-001-g003.jpg" position="float" orientation="portrait" xlink:type="simple"/></fig><fig id="F4" position="float" orientation="portrait"><label>Figures 6−7.</label><caption><p>Male abdomen of <italic><tp:taxon-name>Tinissa indica</tp:taxon-name></italic> Robinson. <bold>6</bold> Pregenital abdomen: <bold>6a</bold> setae on second sternite <bold>6b−6c</bold> eighth sternite <bold>7</bold> male genitalia (<bold>6a−b, 7</bold> slide No. NKYLL012; <bold>6c</bold> <italic><tp:taxon-name>Tinissa connata</tp:taxon-name></italic> sp. n., slide No. YLL11167).</p></caption><graphic xmlns:xlink="http://www.w3.org/1999/xlink" xlink:href="ZooKeys-228-001-g004.jpg" position="float" orientation="portrait" xlink:type="simple"/></fig><fig id="F7" position="float" orientation="portrait"><label>Figures 19−22.</label><caption><p>Female genitalia of <italic><tp:taxon-name>Tinissa</tp:taxon-name></italic> spp. <bold>19</bold> <italic><tp:taxon-name>Tinissa indica</tp:taxon-name></italic> Robinson, slide No. ZL09028 <bold>20</bold> <italic><tp:taxon-name>Tinissa apicimaculata</tp:taxon-name></italic> sp. n., holotype, slide No.YLL11136 <bold>21</bold> <italic><tp:taxon-name>Tinissa conchata</tp:taxon-name></italic> sp. n., paratype, slide No. YLL11140 <bold>22</bold> <italic><tp:taxon-name>Tinissa connata</tp:taxon-name></italic> sp. n., paratype, slide No.YLL11137.</p></caption><graphic xmlns:xlink="http://www.w3.org/1999/xlink" xlink:href="ZooKeys-228-001-g007.jpg" position="float" orientation="portrait" xlink:type="simple"/></fig></tp:treatment-sec></tp:taxon-treatment>
