# Supplementary material for: Review of the genus Tinissa Walker, 1864 (Lepidoptera, Tineidae, Scardiinae) from China, with description of five new species
Source: Zookeys. 2012 Oct 9;(228):1–20. doi: 10.3897/zookeys.228.3645 (PMC3487638; doi:10.3897/zookeys.228.3645)
Supplement: XML Treatment for Tinissa insularia [file zookeys.228.3645-treatment3.xml]

<!DOCTYPE tp:taxon-treatment
  PUBLIC "-//TaxonX//DTD Taxonomic Treatment Publishing DTD v0 20100105//EN" "tax-treatment-NSO.dtd">
<tp:taxon-treatment xmlns:tp="http://www.plazi.org/taxpub"><tp:treatment-meta><mixed-citation publication-type="journal"><person-group><name><surname>Yang</surname><given-names>Linlin</given-names></name><name><surname>Li</surname><given-names>Houhun</given-names></name></person-group><article-title>Review of the genus 
                    <italic>Tinissa</italic> Walker, 1864 (Lepidoptera, Tineidae, Scardiinae) from China, with description of five new species
                </article-title><source>Zookeys</source><day>9</day><month>10</month><year>2012</year><volume>2012</volume><issue>228</issue><fpage>1</fpage><lpage>20</lpage><pub-id pub-id-type="doi">10.3897/zookeys.228.3645</pub-id></mixed-citation></tp:treatment-meta><tp:nomenclature><tp:taxon-name>
              <tp:taxon-name-part taxon-name-part-type="genus">Tinissa</tp:taxon-name-part>
              <tp:taxon-name-part taxon-name-part-type="species">insularia</tp:taxon-name-part>
              <object-id xmlns:xlink="http://www.w3.org/1999/xlink" xlink:type="simple">http://species-id.net/wiki/Tinissa_insularia</object-id>
            </tp:taxon-name><tp:taxon-authority>Robinson, 1976</tp:taxon-authority><xref ref-type="fig" rid="F1">Figs 1</xref><xref ref-type="fig" rid="F5">, 8</xref><xref ref-type="fig" rid="F6">, 14</xref><tp:nomenclature-citation-list><tp:nomenclature-citation><tp:taxon-name>Tinissa insularia</tp:taxon-name><comment> Robinson, 1976: 285; Robinson, 1981: 371.</comment></tp:nomenclature-citation></tp:nomenclature-citation-list></tp:nomenclature><tp:treatment-sec sec-type="Material examined"><title>Material examined.</title><p><bold>CHINA</bold>, <bold>Yunnan Province:</bold> 1 ♂, Baka Village, Menglun Town (<named-content xmlns:xlink="http://www.w3.org/1999/xlink" content-type="dwc:verbatimCoordinates" xlink:type="simple">21°56'N, 101°15E</named-content>), Mengla County, 620 m, 6.VIII.2010, leg. Yinghui Sun and Lixia Li, genitalia slide No. YLL11138.</p></tp:treatment-sec><tp:treatment-sec sec-type="Diagnosis"><title>Diagnosis.</title><p>Adult (<xref ref-type="fig" rid="F5">Fig. 8</xref>) with male wingspan 17.0 mm. <italic><tp:taxon-name>Tinissa insularia</tp:taxon-name></italic> is close to <italic><tp:taxon-name>Tinissa spirella</tp:taxon-name></italic> sp. n., but differs as noted in the description of the new species.</p><fig id="F5" position="float" orientation="portrait"><label>Figures 8−13.</label><caption><p>Adults of <italic><tp:taxon-name>Tinissa</tp:taxon-name></italic> spp. <bold>8</bold> <italic><tp:taxon-name>Tinissa insularia</tp:taxon-name></italic> Robinson, male <bold>9</bold> <italic><tp:taxon-name>Tinissa apicimaculata</tp:taxon-name></italic> sp. n., holotype, female <bold>10</bold> <italic><tp:taxon-name>Tinissa conchata</tp:taxon-name></italic> sp. n., holotype, male <bold>11</bold> <italic><tp:taxon-name>Tinissa connata</tp:taxon-name></italic> sp. n., holotype, male <bold>12</bold> <italic><tp:taxon-name>Tinissa leguminella</tp:taxon-name></italic> sp. n., holotype, male <bold>13</bold> <italic><tp:taxon-name>Tinissa spirella</tp:taxon-name></italic> sp. n., holotype, male.</p></caption><graphic xmlns:xlink="http://www.w3.org/1999/xlink" xlink:href="ZooKeys-228-001-g005.jpg" position="float" orientation="portrait" xlink:type="simple"/></fig><fig id="F6" position="float" orientation="portrait"><label>Figures 14−18.</label><caption><p>Male genitalia of <italic><tp:taxon-name>Tinissa</tp:taxon-name></italic> spp. <bold>14</bold> <italic><tp:taxon-name>Tinissa insularia</tp:taxon-name></italic> Robinson, slide No. YLL11138 <bold>15</bold> <italic><tp:taxon-name>Tinissa conchata</tp:taxon-name></italic> sp. n., paratype, slide No. YLL10196 <bold>16</bold> <italic><tp:taxon-name>Tinissa connata</tp:taxon-name></italic> sp. n., paratype, slide No. YLL11167 <bold>17</bold>  <italic><tp:taxon-name>Tinissa leguminella</tp:taxon-name></italic> sp. n., paratype, slide No. XYL05048 <bold>18</bold> <italic><tp:taxon-name>Tinissa spirella</tp:taxon-name></italic> sp. n., holotype, slide No. XYL05050.</p></caption><graphic xmlns:xlink="http://www.w3.org/1999/xlink" xlink:href="ZooKeys-228-001-g006.jpg" position="float" orientation="portrait" xlink:type="simple"/></fig></tp:treatment-sec><tp:treatment-sec sec-type="Distribution"><title>Distribution.</title><p>China (Yunnan), Malaysia, Borneo, Indonesia (Sumatra, Java, Celebes, Moluccas), Philippines (Luzon, Mindanao, Palawan, Balabac, Tawi Tawi), New Guinea (Papua, Karkar I., New Britain), Solomon Is.</p></tp:treatment-sec><tp:treatment-sec sec-type="Notes"><title>Notes.</title><p>This species is recorded for the first time in China.<!--PageBreak--></p></tp:treatment-sec><tp:treatment-sec><!--Section generated to contain objects referenced in tp:taxon-treatment.--><fig id="F1" position="float" orientation="portrait"><label>Figure 1.</label><caption><p>Distribution of Chinese <italic><tp:taxon-name>Tinissa</tp:taxon-name></italic> spp. ● <italic><tp:taxon-name>Tinissa indica</tp:taxon-name></italic> Robinson, 1976 ■ <italic><tp:taxon-name>Tinissa insularia</tp:taxon-name></italic> Robinson, 1976 ▲ <italic><tp:taxon-name>Tinissa apicimaculata</tp:taxon-name></italic> sp. n. ★ <italic><tp:taxon-name>Tinissa conchata</tp:taxon-name></italic> sp. n. ☆ <italic><tp:taxon-name>Tinissa leguminella</tp:taxon-name></italic> sp. n. ♥ <italic><tp:taxon-name>Tinissa connata</tp:taxon-name></italic> sp. n. ♦ <italic><tp:taxon-name>Tinissa spirella</tp:taxon-name></italic> sp. n.</p></caption><graphic xmlns:xlink="http://www.w3.org/1999/xlink" xlink:href="ZooKeys-228-001-g001.jpg" position="float" orientation="portrait" xlink:type="simple"/></fig></tp:treatment-sec></tp:taxon-treatment>
