# Supplementary material for: Review of the genus Tinissa Walker, 1864 (Lepidoptera, Tineidae, Scardiinae) from China, with description of five new species
Source: Zookeys. 2012 Oct 9;(228):1–20. doi: 10.3897/zookeys.228.3645 (PMC3487638; doi:10.3897/zookeys.228.3645)
Supplement: XML Treatment for Tinissa apicimaculata [file zookeys.228.3645-treatment4.xml]

<!DOCTYPE tp:taxon-treatment
  PUBLIC "-//TaxonX//DTD Taxonomic Treatment Publishing DTD v0 20100105//EN" "tax-treatment-NSO.dtd">
<tp:taxon-treatment xmlns:tp="http://www.plazi.org/taxpub"><tp:treatment-meta><mixed-citation publication-type="journal"><person-group><name><surname>Yang</surname><given-names>Linlin</given-names></name><name><surname>Li</surname><given-names>Houhun</given-names></name></person-group><article-title>Review of the genus 
                    <italic>Tinissa</italic> Walker, 1864 (Lepidoptera, Tineidae, Scardiinae) from China, with description of five new species
                </article-title><source>Zookeys</source><day>9</day><month>10</month><year>2012</year><volume>2012</volume><issue>228</issue><fpage>1</fpage><lpage>20</lpage><pub-id pub-id-type="doi">10.3897/zookeys.228.3645</pub-id></mixed-citation></tp:treatment-meta><tp:nomenclature><tp:taxon-name>
              <tp:taxon-name-part taxon-name-part-type="genus">Tinissa</tp:taxon-name-part>
              <tp:taxon-name-part taxon-name-part-type="species">apicimaculata</tp:taxon-name-part>
              <object-id xmlns:xlink="http://www.w3.org/1999/xlink" xlink:type="simple">urn:lsid:zoobank.org:act:DA24EC3C-3D69-4107-8D07-79A9F1B8841A</object-id>
              <object-id xmlns:xlink="http://www.w3.org/1999/xlink" xlink:type="simple">http://species-id.net/wiki/Tinissa_apicimaculata</object-id>
            </tp:taxon-name><tp:taxon-status xmlns:xlink="http://www.w3.org/1999/xlink" xlink:type="simple">sp. n.</tp:taxon-status><xref ref-type="fig" rid="F1">Figs 1</xref><xref ref-type="fig" rid="F5">, 9</xref><xref ref-type="fig" rid="F7">, 20</xref></tp:nomenclature><tp:treatment-sec sec-type="Type material"><title>Type material.</title><p>Holotype ♀ − <bold>CHINA, Guangxi Zhuang Autonomous Region:</bold> Jinxiu County (<named-content xmlns:xlink="http://www.w3.org/1999/xlink" content-type="dwc:verbatimCoordinates" xlink:type="simple">24°08'N, 110°11'E</named-content>), 550 m, 15.IV.2002, leg. Shulian Hao and Huaijun Xue, genitalia slide No. YLL11136.</p></tp:treatment-sec><tp:treatment-sec sec-type="Diagnosis"><title>Diagnosis.</title><p>The new species is a distinctive species: the forewing markings are diagnostic, with an ovate, large, blackish brown spot near apex. It is small-sized as <italic><tp:taxon-name>Tinissa connata</tp:taxon-name></italic> sp. n., but can be easily recognized by the superficial characters.</p></tp:treatment-sec><tp:treatment-sec sec-type="Description"><title>Description.</title><p>Adult (<xref ref-type="fig" rid="F5">Fig. 9</xref>): Wingspan 12.0 mm in female. Vertex and frons creamy white. Antenna with scape and pecten white, pecten about 10−20 bristles; flagellum yellowish white. Labial palpus creamy white, second segment and tuft yellowish brown on outer surface. Thorax and tegula creamy white, anterior margin dark brown. Forewing index 0.27, lanceovate, apex protruded roundly, termen oblique; ground color creamy white on basal 1/3, yellowish brown on distal 2/3, gradually darker to apex, shining copperish violet; patterned with indistinct, faint transverse striae, with large, blackish brown ovate spot near apex; M absent in cell, R<sub>4</sub> and R<sub>5</sub> separated; fringe brown, pale yellowish brown at middle, forming a line parallel with pale yellowish brown basal line. Hindwing index 0.3; grayish brown, yellowish brown near apex, shining copperish violet; M stem conspicuous, not branched; fringe yellowish brown. Legs dominantly creamy white; fore femur with narrow, blackish brown spot on ventral surface, tibia blackish brown on outer surface, tarsus with fifth segment dark brown; mid tibia distally with oblique dark brown band on outer surface, spurs with oblique black band before apex, tarsus with middle portion of first and second segments dark brown, lighter on inner surface; hind tibial tuft creamy white on basal half, blackish brown on distal half, spurs with oblique blackish bands before apex, tarsus with basal half of first segment grayish brown, with rough, raised scales on dorsal surface, second and third segments blackish brown.</p><p><bold>Male.</bold> Unknown.</p><p><bold>Female genitalia</bold> (<xref ref-type="fig" rid="F7">Fig. 20</xref>). Corethrogyne present in seventh segment. Eighth tergite rectangular, with sparse long setae on posterior margin; sternite hemicyclic, ventrally protuberant in short, tubular shape, with a pair of small, setose, mastoid processes at middle on posterior margin. Apophysis anterior 0.5× length of apophysis posterior. Ostium situated at middle of eighth sternite on posterior margin. Antrum absent; ductus bursae 3.5× length of corpus bursae, posterior 1/4 narrow, anterior 3/4 broader, 2.0× width of posterior 1/4. Corpus bursae ovate, without signum.</p><fig id="F7" position="float" orientation="portrait"><label>Figures 19−22.</label><caption><p>Female genitalia of <italic><tp:taxon-name>Tinissa</tp:taxon-name></italic> spp. <bold>19</bold> <italic><tp:taxon-name>Tinissa indica</tp:taxon-name></italic> Robinson, slide No. ZL09028 <bold>20</bold> <italic><tp:taxon-name>Tinissa apicimaculata</tp:taxon-name></italic> sp. n., holotype, slide No.YLL11136 <bold>21</bold> <italic><tp:taxon-name>Tinissa conchata</tp:taxon-name></italic> sp. n., paratype, slide No. YLL11140 <bold>22</bold> <italic><tp:taxon-name>Tinissa connata</tp:taxon-name></italic> sp. n., paratype, slide No.YLL11137.</p></caption><graphic xmlns:xlink="http://www.w3.org/1999/xlink" xlink:href="ZooKeys-228-001-g007.jpg" position="float" orientation="portrait" xlink:type="simple"/></fig></tp:treatment-sec><tp:treatment-sec sec-type="Distribution"><title>Distribution.</title><p>China (Guangxi).</p></tp:treatment-sec><tp:treatment-sec sec-type="Etymology"><title>Etymology.</title><p>The specific name is derived from the Latin prefix <italic>apici</italic>- (= apex) and <italic>maculatus</italic> (= macula), referring to the ovate, blackish brown spot near apex of forewing.</p></tp:treatment-sec><tp:treatment-sec sec-type="Remarks"><title>Remarks.</title><p>In <tp:taxon-name>Tineidae</tp:taxon-name>, new species are usually described on the basis of male specimens. However, <italic><tp:taxon-name>Tinissa</tp:taxon-name></italic> is an exception. Among the 36 nominal species, seven are based <!--PageBreak--><!--PageBreak-->on both male and female, 14 on male and 15 on female only. As there is no sexual dimorphism in this genus, <italic><tp:taxon-name>Tinissa apicimaculata</tp:taxon-name></italic> sp. n. is distinctive from other species – most likely also in the male – by the forewing having an ovate blackish spot near apex.</p></tp:treatment-sec><tp:treatment-sec><!--Section generated to contain objects referenced in tp:taxon-treatment.--><fig id="F1" position="float" orientation="portrait"><label>Figure 1.</label><caption><p>Distribution of Chinese <italic><tp:taxon-name>Tinissa</tp:taxon-name></italic> spp. ● <italic><tp:taxon-name>Tinissa indica</tp:taxon-name></italic> Robinson, 1976 ■ <italic><tp:taxon-name>Tinissa insularia</tp:taxon-name></italic> Robinson, 1976 ▲ <italic><tp:taxon-name>Tinissa apicimaculata</tp:taxon-name></italic> sp. n. ★ <italic><tp:taxon-name>Tinissa conchata</tp:taxon-name></italic> sp. n. ☆ <italic><tp:taxon-name>Tinissa leguminella</tp:taxon-name></italic> sp. n. ♥ <italic><tp:taxon-name>Tinissa connata</tp:taxon-name></italic> sp. n. ♦ <italic><tp:taxon-name>Tinissa spirella</tp:taxon-name></italic> sp. n.</p></caption><graphic xmlns:xlink="http://www.w3.org/1999/xlink" xlink:href="ZooKeys-228-001-g001.jpg" position="float" orientation="portrait" xlink:type="simple"/></fig><fig id="F5" position="float" orientation="portrait"><label>Figures 8−13.</label><caption><p>Adults of <italic><tp:taxon-name>Tinissa</tp:taxon-name></italic> spp. <bold>8</bold> <italic><tp:taxon-name>Tinissa insularia</tp:taxon-name></italic> Robinson, male <bold>9</bold> <italic><tp:taxon-name>Tinissa apicimaculata</tp:taxon-name></italic> sp. n., holotype, female <bold>10</bold> <italic><tp:taxon-name>Tinissa conchata</tp:taxon-name></italic> sp. n., holotype, male <bold>11</bold> <italic><tp:taxon-name>Tinissa connata</tp:taxon-name></italic> sp. n., holotype, male <bold>12</bold> <italic><tp:taxon-name>Tinissa leguminella</tp:taxon-name></italic> sp. n., holotype, male <bold>13</bold> <italic><tp:taxon-name>Tinissa spirella</tp:taxon-name></italic> sp. n., holotype, male.</p></caption><graphic xmlns:xlink="http://www.w3.org/1999/xlink" xlink:href="ZooKeys-228-001-g005.jpg" position="float" orientation="portrait" xlink:type="simple"/></fig></tp:treatment-sec></tp:taxon-treatment>
