# Supplementary material for: Review of the genus Tinissa Walker, 1864 (Lepidoptera, Tineidae, Scardiinae) from China, with description of five new species
Source: Zookeys. 2012 Oct 9;(228):1–20. doi: 10.3897/zookeys.228.3645 (PMC3487638; doi:10.3897/zookeys.228.3645)
Supplement: XML Treatment for Tinissa conchata [file zookeys.228.3645-treatment5.xml]

<!DOCTYPE tp:taxon-treatment
  PUBLIC "-//TaxonX//DTD Taxonomic Treatment Publishing DTD v0 20100105//EN" "tax-treatment-NSO.dtd">
<tp:taxon-treatment xmlns:tp="http://www.plazi.org/taxpub"><tp:treatment-meta><mixed-citation publication-type="journal"><person-group><name><surname>Yang</surname><given-names>Linlin</given-names></name><name><surname>Li</surname><given-names>Houhun</given-names></name></person-group><article-title>Review of the genus 
                    <italic>Tinissa</italic> Walker, 1864 (Lepidoptera, Tineidae, Scardiinae) from China, with description of five new species
                </article-title><source>Zookeys</source><day>9</day><month>10</month><year>2012</year><volume>2012</volume><issue>228</issue><fpage>1</fpage><lpage>20</lpage><pub-id pub-id-type="doi">10.3897/zookeys.228.3645</pub-id></mixed-citation></tp:treatment-meta><tp:nomenclature><tp:taxon-name>
              <tp:taxon-name-part taxon-name-part-type="genus">Tinissa</tp:taxon-name-part>
              <tp:taxon-name-part taxon-name-part-type="species">conchata</tp:taxon-name-part>
              <object-id xmlns:xlink="http://www.w3.org/1999/xlink" xlink:type="simple">urn:lsid:zoobank.org:act:1A49EDE3-1411-45DB-99AA-EF22FBA1201E</object-id>
              <object-id xmlns:xlink="http://www.w3.org/1999/xlink" xlink:type="simple">http://species-id.net/wiki/Tinissa_conchata</object-id>
            </tp:taxon-name><tp:taxon-status xmlns:xlink="http://www.w3.org/1999/xlink" xlink:type="simple">sp. n.</tp:taxon-status><xref ref-type="fig" rid="F1">Figs 1</xref><xref ref-type="fig" rid="F5">, 10</xref><xref ref-type="fig" rid="F6">, 15</xref><xref ref-type="fig" rid="F7">, 21</xref></tp:nomenclature><tp:treatment-sec sec-type="Type material"><title>Type material.</title><p>Holotype ♂ − <bold>CHINA</bold>, <bold>Fujian Province:</bold> Mt. Wuyi (<named-content xmlns:xlink="http://www.w3.org/1999/xlink" content-type="dwc:verbatimCoordinates" xlink:type="simple">27°45'N, 118°02'E</named-content>), 740 m, 25.vii.2008, leg. Weichun Li, Yongling Sun and Haiyan Bai. Paratypes:2 ♂♂, same data as holotype except dated 27.vii.2008. <bold>Guangdong Province:</bold>1 ♂, Nanling Mt. Babao (<named-content xmlns:xlink="http://www.w3.org/1999/xlink" content-type="dwc:verbatimCoordinates" xlink:type="simple">24°24'N, 113°08'E</named-content>), 1070 m, 23.viii.2010, leg. Shulian Hao, genitalia slide No. YLL10196. <bold>Guangxi Zhuang Autonomous Region:</bold> 1 ♂, Qinmucun, Yongfu County (<named-content xmlns:xlink="http://www.w3.org/1999/xlink" content-type="dwc:verbatimCoordinates" xlink:type="simple">24°58'N, 109°58'E</named-content>), 160 m, 1.v.2008, leg. Hui Zhen and Li Zhang; 1 ♂, Yachang Forest, Leye County (<named-content xmlns:xlink="http://www.w3.org/1999/xlink" content-type="dwc:verbatimCoordinates" xlink:type="simple">24°47'N, 106°33'E</named-content>), 910 m, 28.vii.2004, leg. Jiasheng Xu, genitalia slide No. MYH11089; 1 ♀, Dongzhong Forest (<named-content xmlns:xlink="http://www.w3.org/1999/xlink" content-type="dwc:verbatimCoordinates" xlink:type="simple">21°37'N, 107°32'E</named-content>), Fangchenggang City, 370 m, 9.iv.2002, leg. Shulian Hao and Huaijun Xue, genitalia slide No. YLL11140; 1 ♂, Hongqi Forest, Shangsi County (<named-content xmlns:xlink="http://www.w3.org/1999/xlink" content-type="dwc:verbatimCoordinates" xlink:type="simple">22°09'N, 107°59'E</named-content>), 260 m, 2.IV.2002, leg. Shulian Hao and Huaijun Xue.</p></tp:treatment-sec><tp:treatment-sec sec-type="Diagnosis"><title>Diagnosis.</title><p>The new species is similar to <italic><tp:taxon-name>Tinissa amboinensis</tp:taxon-name></italic> Robinson, 1976, <italic><tp:taxon-name>Tinissa cinerascens</tp:taxon-name></italic> Meyrick, 1910 and <italic><tp:taxon-name>Tinissa distracta</tp:taxon-name></italic> Meyrick, 1916 in the forewing having fine transverse striae; the ovate uncus lobe with shallow pocket posterolaterally, the clubbed subscaphium setose posteriorly, the rodlike saccus expanded anteriorly, and the slender aedeagus in malegenitalia; and the antrum divided by a membranous ring at point of junction with ductus seminalis in the female genitalia. However, the shapes of the valva, the juxta and the aedeagus in the male genitalia are different among the four species: in the new species, the valva is flask-shaped, the juxta is rectangular basally and scallop-shaped distally, with dentation on posterior margin, and the aedeagus has small spinules; in <italic><tp:taxon-name>Tinissa amboinensis</tp:taxon-name></italic>, the valva is triangular, the juxta is roundly lobe-shaped, with smooth margins, the aedeagus lacks the carina or spinule (<xref ref-type="bibr" rid="B12">Robinson 1976</xref>, Fig. 46); in <italic><tp:taxon-name>Tinissa cinerascens</tp:taxon-name></italic>, the valva is triangular, the juxta is somewhat triangular, with smooth margins, the aedeagus lacks carina or spinule (<xref ref-type="bibr" rid="B12">Robinson 1976</xref>, Fig. 48); in <italic><tp:taxon-name>Tinissa distracta</tp:taxon-name></italic>, the valva is triangular, the juxta has two small conical projections on inner surface, the aedeagus bears two small carinae before apex (<xref ref-type="bibr" rid="B12">Robinson 1976</xref>, Fig. 45). Besides, the structures of the eighth segment, the position of the membranous ring on the antrum and the shape of the antrum in the female genitalia are also different among the four species.</p></tp:treatment-sec><tp:treatment-sec sec-type="Description"><title>Description.</title><p>Adult (<xref ref-type="fig" rid="F5">Fig. 10</xref>): Wingspan 16.0−20.0 mm in male, 22.0 mm in female. Vertex yellowish white; frons with creamy white scales directed forward, tinged with dark brown scales laterally. Antenna with scape and pecten white, pecten more than 20 bristles; flagellum ochreous white, first segment dark brown above. Labial p<!--PageBreak-->alpus creamy white; second segment and tuft blackish brown above, mixed with black scales on outer surface and distal half of inner surface; third segment with oblique, blackish brown band near middle. Thorax and tegula creamy white, anterior margin dark brown. Forewing index 0.25, subrectangular, apex bluntly rounded, termen oblique; ground color yellowish white to yellowish brown, shining bluish violet, scattered with unconspicuous, transverse, fine grayish brown striae, with large dark brown spot at distal 3/5 and 2/3 of costa as well as at basal 1/4 near fold; M absent in cell, R<sub>4</sub> and R<sub>5</sub> separated; fringe brown. Hindwing index 0.32; pale grayish brown, shining bluish violet, distal 1/5 with faint, grayish brown striae; all veins present, M stem distinct in cell, branched at middle; fringe yellowish brown. Legs creamy white; fore femur with narrow, blackish brown spot on ventral surface, tibia blackish brown on outer surface, first segment of tarsus with large, blackish spot on outer surface, third and fourth segments mixed with dark brown; mid tibia with three broad oblique dark brown bands on outer surface, spurs with oblique dark brown band before apex, first to fourth segments of tarsus with large, blackish brown spot on outer surface; hind tibial tuft pale yellowish brown, forming two pale grayish brown clusters, blackish and shining purple at apex, tarsus and spurs of same pattern with mid leg.</p><p><bold>Male genitalia</bold> (<xref ref-type="fig" rid="F6">Fig. 15</xref>). Corema present; eighth sternite slightly convex at middle on posterior margin. Uncus lobe ovate, heavily sclerotized, with long setae on dorsal surface; apex pointed, setose, with shallow pocket posterolaterally. Subscaphium clubbed, 0.6× length of saccus, anterior 4/5 smooth, posterior 1/5 with elongate setae. Saccus elongate, rodlike, expanded anteriorly. Juxta heavily sclerotized, each lobe rectangular in basal 2/3, scallop-shaped in distal 1/3, with dentation and fine setae on posterior margin. Valva flask-shaped, basal 3/5 about 2.0× width of distal 2/5; process from membrane between valva and juxta papillary, with short setae on posterior margin. Transtilla absent. Labides with anterior 4/5 slender, posterior 1/5 umbrella-shaped. Aedeagus slender, clubbed, 1.4× length of saccus, straight, pointed at apex, complete ventrally and dorsally, with a row of 6 or 7 small spinules.</p><p><bold>Female genitalia</bold> (<xref ref-type="fig" rid="F7">Fig. 21</xref>). Corethrogyne present in seventh segment. Eighth tergite shield-shaped, with sparse short setae, lateral margins slightly concave at anterior 1/3, anterior margin concave at middle, anterolateral side protruding triangularly, posterior margin incised, deeply concave at middle, forming a pair of small papillary lateral processes; sternite tapered, posterior margin concave at middle, forming two overlapped plates, between two plates with a tubular chunnel. Ostium at middle of middle concavity on posterior margin of eighth sternite. Apophysis anterior 0.3× length of apophysis posterior. Antrum heavily sclerotized, divided at posterior 2/3 by a narrow, oblique membranous ring at point of junction with ductus seminalis, posterior 2/3 broader and less sclerotized than anterior 1/3; ductus bursae pipe-shaped, with coarse, transverse, regular constrictions, posterior 4/5 slightly sclerotized, anterior 1/5 slightly expanded and incurvate. Corpus bursae as long as ductus bursae, without signum.</p></tp:treatment-sec><tp:treatment-sec sec-type="Distribution"><title>Distribution.</title><p>China (Fujian, Guangdong, Guangxi).</p></tp:treatment-sec><tp:treatment-sec sec-type="Etymology"><title>Etymology.</title><p>The specific name is derived from the Latin <italic>conchatus</italic> (= conchoidal), referring to the scallop-shaped distal half of the juxta.</p></tp:treatment-sec><tp:treatment-sec><!--Section generated to contain objects referenced in tp:taxon-treatment.--><fig id="F1" position="float" orientation="portrait"><label>Figure 1.</label><caption><p>Distribution of Chinese <italic><tp:taxon-name>Tinissa</tp:taxon-name></italic> spp. ● <italic><tp:taxon-name>Tinissa indica</tp:taxon-name></italic> Robinson, 1976 ■ <italic><tp:taxon-name>Tinissa insularia</tp:taxon-name></italic> Robinson, 1976 ▲ <italic><tp:taxon-name>Tinissa apicimaculata</tp:taxon-name></italic> sp. n. ★ <italic><tp:taxon-name>Tinissa conchata</tp:taxon-name></italic> sp. n. ☆ <italic><tp:taxon-name>Tinissa leguminella</tp:taxon-name></italic> sp. n. ♥ <italic><tp:taxon-name>Tinissa connata</tp:taxon-name></italic> sp. n. ♦ <italic><tp:taxon-name>Tinissa spirella</tp:taxon-name></italic> sp. n.</p></caption><graphic xmlns:xlink="http://www.w3.org/1999/xlink" xlink:href="ZooKeys-228-001-g001.jpg" position="float" orientation="portrait" xlink:type="simple"/></fig><fig id="F5" position="float" orientation="portrait"><label>Figures 8−13.</label><caption><p>Adults of <italic><tp:taxon-name>Tinissa</tp:taxon-name></italic> spp. <bold>8</bold> <italic><tp:taxon-name>Tinissa insularia</tp:taxon-name></italic> Robinson, male <bold>9</bold> <italic><tp:taxon-name>Tinissa apicimaculata</tp:taxon-name></italic> sp. n., holotype, female <bold>10</bold> <italic><tp:taxon-name>Tinissa conchata</tp:taxon-name></italic> sp. n., holotype, male <bold>11</bold> <italic><tp:taxon-name>Tinissa connata</tp:taxon-name></italic> sp. n., holotype, male <bold>12</bold> <italic><tp:taxon-name>Tinissa leguminella</tp:taxon-name></italic> sp. n., holotype, male <bold>13</bold> <italic><tp:taxon-name>Tinissa spirella</tp:taxon-name></italic> sp. n., holotype, male.</p></caption><graphic xmlns:xlink="http://www.w3.org/1999/xlink" xlink:href="ZooKeys-228-001-g005.jpg" position="float" orientation="portrait" xlink:type="simple"/></fig><fig id="F6" position="float" orientation="portrait"><label>Figures 14−18.</label><caption><p>Male genitalia of <italic><tp:taxon-name>Tinissa</tp:taxon-name></italic> spp. <bold>14</bold> <italic><tp:taxon-name>Tinissa insularia</tp:taxon-name></italic> Robinson, slide No. YLL11138 <bold>15</bold> <italic><tp:taxon-name>Tinissa conchata</tp:taxon-name></italic> sp. n., paratype, slide No. YLL10196 <bold>16</bold> <italic><tp:taxon-name>Tinissa connata</tp:taxon-name></italic> sp. n., paratype, slide No. YLL11167 <bold>17</bold>  <italic><tp:taxon-name>Tinissa leguminella</tp:taxon-name></italic> sp. n., paratype, slide No. XYL05048 <bold>18</bold> <italic><tp:taxon-name>Tinissa spirella</tp:taxon-name></italic> sp. n., holotype, slide No. XYL05050.</p></caption><graphic xmlns:xlink="http://www.w3.org/1999/xlink" xlink:href="ZooKeys-228-001-g006.jpg" position="float" orientation="portrait" xlink:type="simple"/></fig><fig id="F7" position="float" orientation="portrait"><label>Figures 19−22.</label><caption><p>Female genitalia of <italic><tp:taxon-name>Tinissa</tp:taxon-name></italic> spp. <bold>19</bold> <italic><tp:taxon-name>Tinissa indica</tp:taxon-name></italic> Robinson, slide No. ZL09028 <bold>20</bold> <italic><tp:taxon-name>Tinissa apicimaculata</tp:taxon-name></italic> sp. n., holotype, slide No.YLL11136 <bold>21</bold> <italic><tp:taxon-name>Tinissa conchata</tp:taxon-name></italic> sp. n., paratype, slide No. YLL11140 <bold>22</bold> <italic><tp:taxon-name>Tinissa connata</tp:taxon-name></italic> sp. n., paratype, slide No.YLL11137.</p></caption><graphic xmlns:xlink="http://www.w3.org/1999/xlink" xlink:href="ZooKeys-228-001-g007.jpg" position="float" orientation="portrait" xlink:type="simple"/></fig></tp:treatment-sec><ref-list><ref id="B12"><mixed-citation xmlns:xlink="http://www.w3.org/1999/xlink" xlink:type="simple"><person-group><name name-style="western"><surname>Robinson</surname><given-names>GS</given-names></name></person-group> (<year>1976</year>)<article-title> A taxonomic revision of the Tinissinae of the world (Lepidoptera: Tineidae).</article-title> <source>Bulletin of the British Museum (Natural History), Entomology </source> <volume>32</volume> (<issue>7</issue>): <fpage>253</fpage>-<lpage>300</lpage>.</mixed-citation></ref></ref-list></tp:taxon-treatment>
