# Supplementary material for: Review of the genus Tinissa Walker, 1864 (Lepidoptera, Tineidae, Scardiinae) from China, with description of five new species
Source: Zookeys. 2012 Oct 9;(228):1–20. doi: 10.3897/zookeys.228.3645 (PMC3487638; doi:10.3897/zookeys.228.3645)
Supplement: XML Treatment for Tinissa connata [file zookeys.228.3645-treatment6.xml]

<!DOCTYPE tp:taxon-treatment
  PUBLIC "-//TaxonX//DTD Taxonomic Treatment Publishing DTD v0 20100105//EN" "tax-treatment-NSO.dtd">
<tp:taxon-treatment xmlns:tp="http://www.plazi.org/taxpub"><tp:treatment-meta><mixed-citation publication-type="journal"><person-group><name><surname>Yang</surname><given-names>Linlin</given-names></name><name><surname>Li</surname><given-names>Houhun</given-names></name></person-group><article-title>Review of the genus 
                    <italic>Tinissa</italic> Walker, 1864 (Lepidoptera, Tineidae, Scardiinae) from China, with description of five new species
                </article-title><source>Zookeys</source><day>9</day><month>10</month><year>2012</year><volume>2012</volume><issue>228</issue><fpage>1</fpage><lpage>20</lpage><pub-id pub-id-type="doi">10.3897/zookeys.228.3645</pub-id></mixed-citation></tp:treatment-meta><tp:nomenclature><tp:taxon-name>
              <tp:taxon-name-part taxon-name-part-type="genus">Tinissa</tp:taxon-name-part>
              <tp:taxon-name-part taxon-name-part-type="species">connata</tp:taxon-name-part>
              <object-id xmlns:xlink="http://www.w3.org/1999/xlink" xlink:type="simple">urn:lsid:zoobank.org:act:F528F4DB-C10C-470B-A2DA-B95CD21E454B</object-id>
              <object-id xmlns:xlink="http://www.w3.org/1999/xlink" xlink:type="simple">http://species-id.net/wiki/Tinissa_connata</object-id>
            </tp:taxon-name><tp:taxon-status xmlns:xlink="http://www.w3.org/1999/xlink" xlink:type="simple">sp. n.</tp:taxon-status><xref ref-type="fig" rid="F1">Figs 1</xref><xref ref-type="fig" rid="F4">, 6c</xref><xref ref-type="fig" rid="F5">, 11</xref><xref ref-type="fig" rid="F6">, 16</xref><xref ref-type="fig" rid="F7">, 22</xref></tp:nomenclature><tp:treatment-sec sec-type="Type material"><title>Type material.</title><p>Holotype ♂ − <bold>CHINA</bold>, <bold>Fujian Province:</bold> Guadun (<named-content xmlns:xlink="http://www.w3.org/1999/xlink" content-type="dwc:verbatimCoordinates" xlink:type="simple">27°44'N, 117°38'E</named-content>), Mt. Wuyi, 1100 m, 29.VII.2008, leg. Weichun Li, Yongling Sun and Haiyan Bai, genitalia slide No. XYL08114.Paratypes: <bold>Guangdong Province:</bold> 1 ♂, Nanling, Shaoguan City (<named-content xmlns:xlink="http://www.w3.org/1999/xlink" content-type="dwc:verbatimCoordinates" xlink:type="simple">24°48'N, 113°35'E</named-content>), 22−28.VI.2008, leg. Liusheng Chen, genitalia slide No. YLL11167. <bold>Guangxi Zhuang Autonomous Region:</bold> 1 ♀, Mt. Daming (<named-content xmlns:xlink="http://www.w3.org/1999/xlink" content-type="dwc:verbatimCoordinates" xlink:type="simple">23°09'N, 108°16'E</named-content>), Nanning City, 1200 m, 5.VIII.2011, leg. Shulian Hao and Yinghui Sun, genitalia slide No. YLL11137.</p></tp:treatment-sec><tp:treatment-sec sec-type="Diagnosis"><title>Diagnosis.</title><p>The new species can be easily recognized by the small-sized body and the rough, raised scales on the first hind tarsal segment. These characters are also present in <italic><tp:taxon-name>Tinissa apicimaculata</tp:taxon-name></italic> sp. n., but the forewing of <italic><tp:taxon-name>Tinissa apicimaculata</tp:taxon-name></italic> sp. n.is darker in color, and has an ovate blackish brown spot near apex that is absent in <italic><tp:taxon-name>Tinissa connata</tp:taxon-name></italic> sp. n.</p></tp:treatment-sec><tp:treatment-sec sec-type="Description"><title>Description.</title><p>Adult (<xref ref-type="fig" rid="F5">Fig. 11</xref>): Wingspan 12.5 mm. Vertex and frons ochreous white, tinged with grayish brown around antenna. Antenna with scape and pecten ochreous white, pecten more than 20 bristles; flagellum yellowish brown, first segment with blackish brown above. Labial palpus white, second segment and tuft blackish brown above, mixed with blackish brown on distal half of inner surface and on outer surface, third segment with oblique, blackish brown band before apex. Thorax and tegula white, anterior margin dark brown. Forewing index 0.26, lanceolate, apex protruded triangularly; ground color pale yellowish brown, gradually darker from base to apex, shining bluish violet, with scattered dark brown dots throughout, concentrated from costal 1/4 to dorsal 1/6, forming a discontinuous oblique stria; costal margin with conspicuous creamy white dot at distal 1/3 and 1/4; M with weak trace in cell, R<sub>4</sub> and R<sub>5</sub> separated; fringe brown. Hindwing index 0.32; yellowish brown, shining bluish violet; M stem conspicuous in cell, branched at middle; fringe pale yellowish brown. Legs ochreous white; fore coxa and femur mixed with brown on ventral surface, tibia blackish brown ventrally, tarsus with first segment on outer surface as well as fourth and fifth segments blackish brown; mid tibia with blackish brown spot at base, with a narrow, blackish brown band at middle, with an oblique dark brown band before apex, spurs with oblique dark band before apex, first segment of tarsus with blackish brown spot at base and middle, fourth segment dark brown; hind tibial tuft pale yellowish brown, distal scales with dark brown tips, tarsus with first segment dark brown on distal half, bearing rough, raised scales on dorsal surface, second segment with small blackish brown dot near base dorsally, fourth segment dark brown.</p><p><bold>Male genitalia</bold> (<xref ref-type="fig" rid="F6">Fig. 16</xref>). Corema present; eighth sternite straight on posterior margin. Uncus lobe deeply emarginated posteriorly, forming two processes: inner process short, bears stub spiculas; outer process 2.5× length of inner one, with spiculas varying in length, pectinated; with a large rounded flap arising from near posterior margin. Subscaphium cheliform, anterior 3/4 slender, slightly curved ventrad, post<!--PageBreak-->erior 1/3 broadened, with deeply U-shaped concavity at middle on posterior margin. Saccus broad triangular, narrowed anteriorly, rounded apically. Juxta sclerotized, each lobe triangular, pointed at apex, serrate along inner margin. Valva fully fused with juxta; process from membrane between valva and juxta foliole-shaped, bearing a small apical process and some short setae before apex. Transtilla trapezoidal, fully fused with labides. Labides peach-shaped. Aedeagus stout, as long as saccus, broadened to flared apex, slightly curved ventrad, ventrally complete, with large, triangular flap at base, dorsally with a deep cleft, without carina or spinule.</p><p><bold>Female genitalia</bold> (<xref ref-type="fig" rid="F7">Fig. 22</xref>). Corethrogyne absent, with deciduous setae on posterior margin of seventh segment. Eighth tergite semicircularly concave on anterior margin, and forming rounded plate posterolaterally, with a few short setae on posterior margin; eighth sternite semicircularly concave on anterior margin, forming semi-cylindrical plate anterolaterally extending to tergite, attached with apophysis posterior, setose and slightly concave at middle on posterior margin, with ovate ventral protuberance on ventral margin of ostium. Apophysis anterior 0.3× length of apophysis posterior. Antrum short, divided at posterior 2/3 by a membranous ring at point of junction with ductus seminalis on right; ductus bursae 3.0× length of corpus bursae, posterior 1/5 with transverse constrictions, anterior 4/5 smooth. Corpus bursae pear-shaped, with large, heavily sclerotized, inverted funnel-shaped signum.</p></tp:treatment-sec><tp:treatment-sec sec-type="Distribution"><title>Distribution.</title><p>China (Fujian, Guangdong, Guangxi).</p></tp:treatment-sec><tp:treatment-sec sec-type="Etymology"><title>Etymology.</title><p>The specific name is derived from the Latin <italic>connatus</italic> (= connate), referring to the fusion of the juxta and valva.</p></tp:treatment-sec><tp:treatment-sec sec-type="Remarks"><title>Remarks.</title><p>The single female specimen was not collected in the same locality as the male specimens, but it has the same forewing patterns as the males do, and its first hind tarsal segment has the rough, raised scales, which are characteristic for this species. The rough, raised scales on the first hind tarsal segment are also present in <italic><tp:taxon-name>Tinissa apicimaculata</tp:taxon-name></italic> sp. n. and <italic><tp:taxon-name>Tinissa spaniastra</tp:taxon-name></italic> Meyrick, 1932, but the forewing of <italic><tp:taxon-name>Tinissa apicimaculata</tp:taxon-name></italic> sp. n. has an ovate blackish brown spot near apex, and the members of <italic><tp:taxon-name>Tinissa spaniastra</tp:taxon-name></italic> are larger in size (25 mm in male, 20–27 mm in female (<xref ref-type="bibr" rid="B12">Robinson 1976</xref>)). In addition, the genitalia structures of the above mentioned species are also different.</p></tp:treatment-sec><tp:treatment-sec><!--Section generated to contain objects referenced in tp:taxon-treatment.--><fig id="F1" position="float" orientation="portrait"><label>Figure 1.</label><caption><p>Distribution of Chinese <italic><tp:taxon-name>Tinissa</tp:taxon-name></italic> spp. ● <italic><tp:taxon-name>Tinissa indica</tp:taxon-name></italic> Robinson, 1976 ■ <italic><tp:taxon-name>Tinissa insularia</tp:taxon-name></italic> Robinson, 1976 ▲ <italic><tp:taxon-name>Tinissa apicimaculata</tp:taxon-name></italic> sp. n. ★ <italic><tp:taxon-name>Tinissa conchata</tp:taxon-name></italic> sp. n. ☆ <italic><tp:taxon-name>Tinissa leguminella</tp:taxon-name></italic> sp. n. ♥ <italic><tp:taxon-name>Tinissa connata</tp:taxon-name></italic> sp. n. ♦ <italic><tp:taxon-name>Tinissa spirella</tp:taxon-name></italic> sp. n.</p></caption><graphic xmlns:xlink="http://www.w3.org/1999/xlink" xlink:href="ZooKeys-228-001-g001.jpg" position="float" orientation="portrait" xlink:type="simple"/></fig><fig id="F4" position="float" orientation="portrait"><label>Figures 6−7.</label><caption><p>Male abdomen of <italic><tp:taxon-name>Tinissa indica</tp:taxon-name></italic> Robinson. <bold>6</bold> Pregenital abdomen: <bold>6a</bold> setae on second sternite <bold>6b−6c</bold> eighth sternite <bold>7</bold> male genitalia (<bold>6a−b, 7</bold> slide No. NKYLL012; <bold>6c</bold> <italic><tp:taxon-name>Tinissa connata</tp:taxon-name></italic> sp. n., slide No. YLL11167).</p></caption><graphic xmlns:xlink="http://www.w3.org/1999/xlink" xlink:href="ZooKeys-228-001-g004.jpg" position="float" orientation="portrait" xlink:type="simple"/></fig><fig id="F5" position="float" orientation="portrait"><label>Figures 8−13.</label><caption><p>Adults of <italic><tp:taxon-name>Tinissa</tp:taxon-name></italic> spp. <bold>8</bold> <italic><tp:taxon-name>Tinissa insularia</tp:taxon-name></italic> Robinson, male <bold>9</bold> <italic><tp:taxon-name>Tinissa apicimaculata</tp:taxon-name></italic> sp. n., holotype, female <bold>10</bold> <italic><tp:taxon-name>Tinissa conchata</tp:taxon-name></italic> sp. n., holotype, male <bold>11</bold> <italic><tp:taxon-name>Tinissa connata</tp:taxon-name></italic> sp. n., holotype, male <bold>12</bold> <italic><tp:taxon-name>Tinissa leguminella</tp:taxon-name></italic> sp. n., holotype, male <bold>13</bold> <italic><tp:taxon-name>Tinissa spirella</tp:taxon-name></italic> sp. n., holotype, male.</p></caption><graphic xmlns:xlink="http://www.w3.org/1999/xlink" xlink:href="ZooKeys-228-001-g005.jpg" position="float" orientation="portrait" xlink:type="simple"/></fig><fig id="F6" position="float" orientation="portrait"><label>Figures 14−18.</label><caption><p>Male genitalia of <italic><tp:taxon-name>Tinissa</tp:taxon-name></italic> spp. <bold>14</bold> <italic><tp:taxon-name>Tinissa insularia</tp:taxon-name></italic> Robinson, slide No. YLL11138 <bold>15</bold> <italic><tp:taxon-name>Tinissa conchata</tp:taxon-name></italic> sp. n., paratype, slide No. YLL10196 <bold>16</bold> <italic><tp:taxon-name>Tinissa connata</tp:taxon-name></italic> sp. n., paratype, slide No. YLL11167 <bold>17</bold>  <italic><tp:taxon-name>Tinissa leguminella</tp:taxon-name></italic> sp. n., paratype, slide No. XYL05048 <bold>18</bold> <italic><tp:taxon-name>Tinissa spirella</tp:taxon-name></italic> sp. n., holotype, slide No. XYL05050.</p></caption><graphic xmlns:xlink="http://www.w3.org/1999/xlink" xlink:href="ZooKeys-228-001-g006.jpg" position="float" orientation="portrait" xlink:type="simple"/></fig><fig id="F7" position="float" orientation="portrait"><label>Figures 19−22.</label><caption><p>Female genitalia of <italic><tp:taxon-name>Tinissa</tp:taxon-name></italic> spp. <bold>19</bold> <italic><tp:taxon-name>Tinissa indica</tp:taxon-name></italic> Robinson, slide No. ZL09028 <bold>20</bold> <italic><tp:taxon-name>Tinissa apicimaculata</tp:taxon-name></italic> sp. n., holotype, slide No.YLL11136 <bold>21</bold> <italic><tp:taxon-name>Tinissa conchata</tp:taxon-name></italic> sp. n., paratype, slide No. YLL11140 <bold>22</bold> <italic><tp:taxon-name>Tinissa connata</tp:taxon-name></italic> sp. n., paratype, slide No.YLL11137.</p></caption><graphic xmlns:xlink="http://www.w3.org/1999/xlink" xlink:href="ZooKeys-228-001-g007.jpg" position="float" orientation="portrait" xlink:type="simple"/></fig></tp:treatment-sec><ref-list><ref id="B12"><mixed-citation xmlns:xlink="http://www.w3.org/1999/xlink" xlink:type="simple"><person-group><name name-style="western"><surname>Robinson</surname><given-names>GS</given-names></name></person-group> (<year>1976</year>)<article-title> A taxonomic revision of the Tinissinae of the world (Lepidoptera: Tineidae).</article-title> <source>Bulletin of the British Museum (Natural History), Entomology </source> <volume>32</volume> (<issue>7</issue>): <fpage>253</fpage>-<lpage>300</lpage>.</mixed-citation></ref></ref-list></tp:taxon-treatment>
